# Supplementary material for: Whole-Genome Doubling Affects Pre-miRNA Expression in Plants
Source: Plants (Basel). 2021 May 18;10(5):1004. doi: 10.3390/plants10051004 (PMC8157229; doi:10.3390/plants10051004)
Supplement: Supplementary file 1 [file plants-10-01004-s001.zip]

Archive with 1 entries (1 files):
- plants-1092947-supplementary.pdf
